# Supplementary material for: Beclin 1-Mediated Autophagy Is Potentiated by an Interaction with the Neuronal Adaptor FE65
Source: Biology (Basel). 2025 Jan 18;14(1):97. doi: 10.3390/biology14010097 (PMC11763304; doi:10.3390/biology14010097)
Supplement: Supplementary file 1 [file biology-14-00097-s001.zip]

Archive with 1 entries (1 files):
- biology-3249966-supplementary.pdf
